# Supplementary material for: The Longitudinal Analysis of Convergent Antibody VDJ Regions in SARS-CoV-2-Positive Patients Using RNA-Seq
Source: Viruses. 2023 May 26;15(6):1253. doi: 10.3390/v15061253 (PMC10304081; doi:10.3390/v15061253)
Supplement: Supplementary file 1 [file viruses-15-01253-s001.zip]

Archive with 9 entries (8 files):
- zip supplemental/
- __MACOSX/zip supplemental/._Supplementary_Fig1_Fig2_Table_Legend[1].docx
- zip supplemental/Supplementary_TableS3.xls
- __MACOSX/zip supplemental/._Supplementary_TableS3.xls
- zip supplemental/Supplementary_TableS2.xls
- __MACOSX/zip supplemental/._Supplementary_TableS2.xls
- zip supplemental/Supplementary_TableS1.xlsx
- __MACOSX/zip supplemental/._Supplementary_TableS1.xlsx
- zip supplemental/Supplementary_Fig1_Fig2_Table_Legend[1].pdf
