# Supplementary material for: The Longitudinal Analysis of Convergent Antibody VDJ Regions in SARS-CoV-2-Positive Patients Using RNA-Seq
Source: Viruses. 2023 May 26;15(6):1253. doi: 10.3390/v15061253 (PMC10304081; doi:10.3390/v15061253)
Supplement: Supplementary file 1 [file viruses-15-01253-s001.zip › zip supplemental/Supplementary_TableS2.xls]

## Sheet: Matched IGC-VDJs
IGC-VDJ	IGHV	CDR3	IGHJ	Binds to	Doesn't Bind to	Neutralising Vs	Not Neutralising Vs	Sources
1	IGHV3-15	TTHSSPDY	IGHJ4	SARS-CoV2_WT				Tracey Mullen et al., 2021 (https://www.biorxiv.org/content/10.1101/2021.05.31.446421v1)
1	IGHV3-15	TTHSSPDY	IGHJ4	SARS-CoV2_WT				Tracey Mullen et al., 2021 (https://www.biorxiv.org/content/10.1101/2021.05.31.446421v1)
2	IGHV3-30	ARARGGNYYYGMDV	IGHJ6	SARS-CoV2_WT				Wooseob Kim et al., 2022 (https://www.nature.com/articles/s41586-022-04527-1)
2	IGHV3-30	ARARGGNYYYGMDV	IGHJ6	SARS-CoV2_WT	SARS-CoV1;MERS-CoV;HKU1;OC43		SARS-CoV2_WT;SARS-CoV1;WIV-1	Kanika Vanshylla et al., 2022 (https://www.cell.com/cell-host-microbe/fulltext/S1931-3128(21)00581-3)
3	IGHV3-33	AREGIVGATTGFDY	IGHJ4	SARS-CoV2_WT			SARS-CoV1;SARS-CoV2_WT	Ge Song et al., 2021 (https://www.nature.com/articles/s41467-021-23074-3#Sec18)
4	IGHV3-53	ARDLVAYGMDV	IGHJ6	SARS-CoV2_WT		SARS-CoV2_WT	SARS-CoV2_Omicron-BA1	Katrin Fischer et al., 2023 (https://www.biorxiv.org/content/10.1101/2023.01.10.523494v1)
4	IGHV3-53	ARDLVAYGMDV	IGHJ6	SARS-CoV2_WT;SARS-CoV2_Alpha;SARS-CoV2_Beta;SARS-CoV2_Delta;SARS-CoV2_Epsilon	SARS-CoV1;MERS-CoV;HKU1;OC43	SARS-CoV2_WT;SARS-CoV2_Alpha;SARS-CoV2_Beta;SARS-CoV2_Delta;SARS-CoV2_Epsilon	SARS-CoV1;WIV-1	Kanika Vanshylla et al., 2022 (https://www.cell.com/cell-host-microbe/fulltext/S1931-3128(21)00581-3)
4	IGHV3-53	ARDLVAYGMDV	IGHJ6	SARS-CoV2_WT;SARS-CoV2_Alpha;SARS-CoV2_Beta;SARS-CoV2_Delta;SARS-CoV2_Epsilon	SARS-CoV1;MERS-CoV;HKU1;OC43	SARS-CoV2_WT;SARS-CoV2_Alpha;SARS-CoV2_Beta;SARS-CoV2_Delta;SARS-CoV2_Epsilon	SARS-CoV1;WIV-1	Kanika Vanshylla et al., 2022 (https://www.cell.com/cell-host-microbe/fulltext/S1931-3128(21)00581-3)
5	IGHV3-53	ARDLVVYGMDV	IGHJ6	SARS-CoV2_WT;SARS-CoV1;Pangolin-GD;RaTG13		SARS-CoV2_WT;Pangolin-GD;RaTG13	SARS-CoV1;SARS-CoV2_Omicron-BA1;SARS-CoV2_Omicron-BA1.1;SARS-CoV2_Omicron-BA3;SARS-CoV2_Omicron-BA2;SARS-CoV2_Omicron-BA2.12.1;SARS-CoV2_Omicron-BA2.13;SARS-CoV2_Omicron-BA4/BA5;SARS-CoV2_Omicron-BA2.75;SARS-CoV2_Omicron-BA5;SARS-CoV2_Omicron-XBB	Yunlong Cao et al., 2020 (https://www.sciencedirect.com/science/article/pii/S0092867420306206) and Yunlong Cao et al. 2022 (https://www.nature.com/articles/s41586-022-04980-y#Sec4) and Yunlong Cao et al., 2022 (https://www.biorxiv.org/content/10.1101/2022.09.15.507787v2)
5	IGHV3-53	ARDLVVYGMDV	IGHJ6	SARS-CoV2_WT;SARS-CoV1;Pangolin-GD		SARS-CoV2_WT;Pangolin-GD	SARS-CoV1;SARS-CoV2_Omicron-BA1;SARS-CoV2_Omicron-BA1.1;SARS-CoV2_Omicron-BA3;SARS-CoV2_Omicron-BA2;SARS-CoV2_Omicron-BA2.12.1;SARS-CoV2_Omicron-BA2.13;SARS-CoV2_Omicron-BA4/BA5;SARS-CoV2_Omicron-BA2.75;SARS-CoV2_Omicron-BA5;SARS-CoV2_Omicron-XBB	Yunlong Cao et al., 2020 (https://www.sciencedirect.com/science/article/pii/S0092867420306206) and Yunlong Cao et al. 2022 (https://www.nature.com/articles/s41586-022-04980-y#Sec4) and Yunlong Cao et al., 2022 (https://www.biorxiv.org/content/10.1101/2022.09.15.507787v2)
5	IGHV3-53	ARDLVVYGMDV	IGHJ6	SARS-CoV2_WT;SARS-CoV1;Pangolin-GD		SARS-CoV2_WT;Pangolin-GD	SARS-CoV1;SARS-CoV2_Omicron-BA1;SARS-CoV2_Omicron-BA1.1;SARS-CoV2_Omicron-BA3;SARS-CoV2_Omicron-BA2;SARS-CoV2_Omicron-BA2.12.1;SARS-CoV2_Omicron-BA2.13;SARS-CoV2_Omicron-BA4/BA5;SARS-CoV2_Omicron-BA2.75;SARS-CoV2_Omicron-BA5;SARS-CoV2_Omicron-XBB	Yunlong Cao et al. 2022 (https://www.nature.com/articles/s41586-022-04980-y#Sec4) and Yunlong Cao et al., 2022 (https://www.biorxiv.org/content/10.1101/2022.09.15.507787v2)
5	IGHV3-53	ARDLVVYGMDV	IGHJ6	SARS-CoV2_WT;SARS-CoV2_Omicron-BA2.12.1;SARS-CoV2_Omicron-BA1;SARS-CoV2_Omicron-BA2;SARS-CoV2_Omicron-BA2.75;SARS-CoV2_Omicron-BA5		SARS-CoV2_WT;SARS-CoV2_Omicron-BA2.12.1 (weak);SARS-CoV2_Omicron-BA1;SARS-CoV2_Omicron-BA2;SARS-CoV2_Omicron-BA2.75 (weak);SARS-CoV2_Omicron-BA5	SARS-CoV1;SARS-CoV2_Omicron-XBB	Yunlong Cao et al. 2022 (https://www.nature.com/articles/s41586-022-04980-y#Sec4) and Yunlong Cao et al., 2022 (https://www.biorxiv.org/content/10.1101/2022.09.15.507787v2)
5	IGHV3-53	ARDLVVYGMDV	IGHJ6	SARS-CoV2_WT;SARS-CoV2_Omicron-BA1;SARS-CoV2_Omicron-BA2		SARS-CoV2_WT;SARS-CoV2_Omicron-BA1 (weak);SARS-CoV2_Omicron-BA2 (weak)	SARS-CoV2_Omicron-BA1;SARS-CoV2_Omicron-BA2.12.1;SARS-CoV2_Omicron-BA2.75;SARS-CoV2_Omicron-BA5;SARS-CoV2_Omicron-XBB	Yunlong Cao et al. 2022 (https://www.nature.com/articles/s41586-022-04980-y#Sec4) and Yunlong Cao et al., 2022 (https://www.biorxiv.org/content/10.1101/2022.09.15.507787v2)
5	IGHV3-53	ARDLVVYGMDV	IGHJ6	SARS-CoV2_WT;SARS-CoV2_Omicron-BA2.12.1;SARS-CoV2_Omicron-BA1;SARS-CoV2_Omicron-BA2;SARS-CoV2_Omicron-BA2.75;SARS-CoV2_Omicron-BA5		SARS-CoV2_WT;SARS-CoV2_Omicron-BA2.12.1;SARS-CoV2_Omicron-BA1;SARS-CoV2_Omicron-BA2;SARS-CoV2_Omicron-BA2.75;SARS-CoV2_Omicron-BA5	SARS-CoV2_Omicron-XBB	Yunlong Cao et al. 2022 (https://www.nature.com/articles/s41586-022-04980-y#Sec4) and Yunlong Cao et al., 2022 (https://www.biorxiv.org/content/10.1101/2022.09.15.507787v2)
5	IGHV3-53	ARDLVVYGMDV	IGHJ6	SARS-CoV2_WT		SARS-CoV2_WT		PDB (To Be Published)
5	IGHV3-53	ARDLVVYGMDV	IGHJ6	SARS-CoV2_WT		SARS-CoV2_WT		CN111690059A (https://patents.google.com/patent/CN111690059A/en)
5	IGHV3-53	ARDLVVYGMDV	IGHJ6	SARS-CoV2_WT;SARS-CoV2_Alpha;SARS-CoV2_Beta;SARS-CoV2_Gamma;SARS-CoV2_Delta	SARS-CoV2_Omicron-BA1	SARS-CoV2_WT;SARS-CoV2_Alpha;SARS-CoV2_Beta;SARS-CoV2_Gamma;SARS-CoV2_Delta	SARS-CoV2_Omicron-BA1	Kang Wang et al., 2022 (https://www.nature.com/articles/s41586-022-04466-x)
6	IGHV3-53	ARDLYYYGMDV	IGHJ6	SARS-CoV2_WT		SARS-CoV2_WT		Zijun Wang et al., 2021 (https://www.nature.com/articles/s41586-021-03324-6)
6	IGHV3-53	ARDLYYYGMDV	IGHJ6	SARS-CoV2_WT;SARS-CoV2_Alpha;SARS-CoV2_Beta;SARS-CoV2_Delta;SARS-CoV2_Epsilon	SARS-CoV1;MERS-CoV;HKU1;OC43	SARS-CoV2_WT;SARS-CoV2_Alpha;SARS-CoV2_Beta;SARS-CoV2_Delta;SARS-CoV2_Epsilon	SARS-CoV1;WIV-1	Kanika Vanshylla et al., 2022 (https://www.cell.com/cell-host-microbe/fulltext/S1931-3128(21)00581-3)
6	IGHV3-53	ARDLYYYGMDV	IGHJ6	SARS-CoV2_WT		SARS-CoV2_WT		US10787501 (https://patentimages.storage.googleapis.com/0c/85/52/d9a878e045273a/US10787501.pdf)
7	IGHV3-53	ARDYGDFYFDY	IGHJ4	SARS-CoV2_WT;SARS-CoV1		SARS-CoV2_WT	SARS-CoV1;SARS-CoV2_Omicron-BA1;SARS-CoV2_Omicron-BA1.1;SARS-CoV2_Omicron-BA3;SARS-CoV2_Omicron-BA2;SARS-CoV2_Omicron-BA2.12.1;SARS-CoV2_Omicron-BA2.13;SARS-CoV2_Omicron-BA4/BA5;Pangolin-GD;RaTG13;SARS-CoV2_Omicron-BA2.75;SARS-CoV2_Omicron-BA5;SARS-CoV2_Omicron-XBB	Renhong Yan et al., 2020 (https://www.biorxiv.org/content/10.1101/2020.10.13.336800v1) and Yunlong Cao et al. 2022 (https://www.nature.com/articles/s41586-022-04980-y#Sec4) and Yunlong Cao et al., 2022 (https://www.biorxiv.org/content/10.1101/2022.09.15.507787v2)
7	IGHV3-53	ARDYGDFYFDY	IGHJ4	SARS-CoV2_WT;SARS-CoV2_Omicron-BA1;SARS-CoV2_Omicron-BA1.1;SARS-CoV2_Omicron-BA3;SARS-CoV2_Omicron-BA2;SARS-CoV2_Omicron-BA2.12.1;SARS-CoV2_Omicron-BA2.13;SARS-CoV2_Omicron-BA4/BA5		SARS-CoV2_WT;SARS-CoV2_Omicron-BA1;SARS-CoV2_Omicron-BA1.1;SARS-CoV2_Omicron-BA3;SARS-CoV2_Omicron-BA2;SARS-CoV2_Omicron-BA2.12.1;SARS-CoV2_Omicron-BA2.13;SARS-CoV2_Omicron-BA4/BA5	SARS-CoV1	Yunlong Cao et al. 2022 (https://www.nature.com/articles/s41586-022-04980-y#Sec4)
7	IGHV3-53	ARDYGDFYFDY	IGHJ4	SARS-CoV2_WT	SARS-CoV1	SARS-CoV2_WT (weak)	SARS-CoV1	Davide Robbiani et al., 2020 (https://www.nature.com/articles/s41586-020-2456-9)
7	IGHV3-53	ARDYGDFYFDY	IGHJ4	SARS-CoV2_WT		SARS-CoV2_WT (weak)		Alice Cho et al., 2021 (https://www.nature.com/articles/s41586-021-04060-7)
7	IGHV3-53	ARDYGDFYFDY	IGHJ4	SARS-CoV2_WT		SARS-CoV2_WT		Alice Cho et al., 2021 (https://www.nature.com/articles/s41586-021-04060-7)
7	IGHV3-53	ARDYGDFYFDY	IGHJ4	SARS-CoV2_WT		SARS-CoV2_WT		Alice Cho et al., 2021 (https://www.nature.com/articles/s41586-021-04060-7)
7	IGHV3-53	ARDYGDFYFDY	IGHJ4	SARS-CoV2_WT		SARS-CoV2_WT		Zijun Wang et al., 2021 (https://www.nature.com/articles/s41586-021-03696-9)
7	IGHV3-53	ARDYGDFYFDY	IGHJ4	SARS-CoV2_WT;SARS-CoV2_Alpha;SARS-CoV2_Beta;SARS-CoV2_Gamma;SARS-CoV2_Delta;SARS-CoV2_Mu;SARS-CoV2_Omicron-BA1;SARS-CoV2_Omicron-BA1.1;SARS-CoV2_Omicron-BA2;SARS-CoV2_Omicron-BA2.12.1;SARS-CoV2_Omicron-BA4/BA5;SARS-CoV2_Omicron-BA4.6;SARS-CoV2_Omicron-BA4.7;SARS-CoV2_Omicron-BA5.9		SARS-CoV2_WT;SARS-CoV2_Alpha;SARS-CoV2_Beta;SARS-CoV2_Gamma;SARS-CoV2_Delta;SARS-CoV2_Mu;SARS-CoV2_Omicron-BA1;SARS-CoV2_Omicron-BA1.1;SARS-CoV2_Omicron-BA2;SARS-CoV2_Omicron-BA2.12.1;SARS-CoV2_Omicron-BA4/BA5;SARS-CoV2_Omicron-BA4.6;SARS-CoV2_Omicron-BA4.7;SARS-CoV2_Omicron-BA5.9		Daniel Sheward et al., 2022 (https://www.biorxiv.org/content/10.1101/2022.01.03.474825v1) and Qian Wang et al., 2022 (https://www.sciencedirect.com/science/article/pii/S193131282200419X) and Qian Wang et al., 2022 (https://www.biorxiv.org/content/10.1101/2022.09.05.506628v1)
7	IGHV3-53	ARDYGDFYFDY	IGHJ4	SARS-CoV2_WT	SARS-CoV1;MERS-CoV;OC43;HKU1;NL63			Dapeng Li et al., 2021 (https://www.biorxiv.org/content/10.1101/2020.12.31.424729v1)
7	IGHV3-53	ARDYGDFYFDY	IGHJ4	SARS-CoV2_WT		SARS-CoV2_WT		Adam Wheatley et al., 2021 (https://www.sciencedirect.com/science/article/pii/S2211124721012869)
7	IGHV3-53	ARDYGDFYFDY	IGHJ4	SARS-CoV2_WT;SARS-CoV2_Alpha;SARS-CoV2_Beta;SARS-CoV2_Gamma;SARS-CoV2_Delta		SARS-CoV2_WT;SARS-CoV2_Alpha;SARS-CoV2_Beta;SARS-CoV2_Gamma;SARS-CoV2_Delta		CN113563464A (https://patents.google.com/patent/CN113563464A/en) and PDB (to be published)
8	IGHV3-53	ARDYGDYYFDY	IGHJ4	SARS-CoV2_WT;SARS-CoV1;RaTG13	GX/P2V/2017	SARS-CoV2_WT;RaTG13	SARS-CoV1;SARS-CoV2_Omicron-BA1;SARS-CoV2_Omicron-BA1.1;SARS-CoV2_Omicron-BA3;SARS-CoV2_Omicron-BA2;SARS-CoV2_Omicron-BA2.12.1;SARS-CoV2_Omicron-BA2.13;SARS-CoV2_Omicron-BA4/BA5;Pangolin-GD;SARS-CoV2_Omicron-BA2.75;SARS-CoV2_Omicron-BA5;SARS-CoV2_Omicron-XBB;GX/P2V/2017	Davide Robbiani et al., 2020 (https://www.nature.com/articles/s41586-020-2456-9) and Yunlong Cao et al. 2022 (https://www.nature.com/articles/s41586-022-04980-y#Sec4) and Yunlong Cao et al., 2022 (https://www.biorxiv.org/content/10.1101/2022.09.15.507787v2) and Yunfei Jia et al., 2022 (https://www.cell.com/cell-reports/fulltext/S2211-1247(22)01723-5)
8	IGHV3-53	ARDYGDYYFDY	IGHJ4	SARS-CoV2_WT;SARS-CoV1;SARS-CoV2_Omicron-BA1;SARS-CoV2_Omicron-BA1.1;SARS-CoV2_Omicron-BA3;SARS-CoV2_Omicron-BA2;SARS-CoV2_Omicron-BA2.12.1;SARS-CoV2_Omicron-BA2.13;SARS-CoV2_Omicron-BA4/BA5;Pangolin-GD;SARS-CoV2_Omicron-BA5;GX/P2V/2017		SARS-CoV2_WT;SARS-CoV2_Omicron-BA1 (weak);SARS-CoV2_Omicron-BA1.1 (weak);SARS-CoV2_Omicron-BA3(weak);SARS-CoV2_Omicron-BA2 (weak);SARS-CoV2_Omicron-BA2.12.1 (weak);SARS-CoV2_Omicron-BA2.13 (weak);SARS-CoV2_Omicron-BA4/BA5 (weak);Pangolin-GD;SARS-CoV2_Omicron-BA5 (weak);GX/P2V/2017 (weak)	SARS-CoV1;RaTG13;SARS-CoV2_Omicron-BA2.75;SARS-CoV2_Omicron-XBB	Shuo Du et al., 2020 (https://www.biorxiv.org/content/10.1101/2020.07.09.195263v1) and Yunlong Cao et al. 2022 (https://www.nature.com/articles/s41586-022-04980-y#Sec4) and Yunlong Cao et al., 2022 (https://www.biorxiv.org/content/10.1101/2022.09.15.507787v2) and Yunfei Jia et al., 2022 (https://www.cell.com/cell-reports/fulltext/S2211-1247(22)01723-5)
8	IGHV3-53	ARDYGDYYFDY	IGHJ4	SARS-CoV2_WT;SARS-CoV2_Omicron-BA1;SARS-CoV2_Beta;SARS-CoV2_Delta;SARS-CoV2_Omicron-BA2;SARS-CoV1		SARS-CoV2_WT;SARS-CoV2_Omicron-BA1		Chengzi Kaku et al. 2022 (https://www.science.org/doi/abs/10.1126/sciimmunol.abq3511)
8	IGHV3-53	ARDYGDYYFDY	IGHJ4	SARS-CoV2_WT		SARS-CoV2_WT (weak)	SARS-CoV1;SARS-CoV2_Omicron-BA2.12.1;SARS-CoV2_Omicron-BA1;SARS-CoV2_Omicron-BA2;SARS-CoV2_Omicron-BA2.75;SARS-CoV2_Omicron-BA5;SARS-CoV2_Omicron-XBB	Yunlong Cao et al. 2022 (https://www.nature.com/articles/s41586-022-04980-y#Sec4) and Yunlong Cao et al., 2022 (https://www.biorxiv.org/content/10.1101/2022.09.15.507787v2)
8	IGHV3-53	ARDYGDYYFDY	IGHJ4	SARS-CoV2_WT				Wooseob Kim et al., 2022 (https://www.nature.com/articles/s41586-022-04527-1)
8	IGHV3-53	ARDYGDYYFDY	IGHJ4	SARS-CoV2_WT		SARS-CoV2_WT (weak)		Alice Cho et al., 2021 (https://www.nature.com/articles/s41586-021-04060-7)
8	IGHV3-53	ARDYGDYYFDY	IGHJ4	SARS-CoV2_WT		SARS-CoV2_WT		Zijun Wang et al., 2021 (https://www.nature.com/articles/s41586-021-03324-6)
8	IGHV3-53	ARDYGDYYFDY	IGHJ4	SARS-CoV2_WT		SARS-CoV2_WT		Dapeng Li et al., 2021 (https://www.biorxiv.org/content/10.1101/2020.12.31.424729v1)
8	IGHV3-53	ARDYGDYYFDY	IGHJ4	SARS-CoV2_WT;SARS-CoV2_Alpha;SARS-CoV2_Beta;SARS-CoV2_Delta;SARS-CoV2_Epsilon	SARS-CoV1;MERS-CoV;HKU1;OC43	SARS-CoV2_WT;SARS-CoV2_Alpha;SARS-CoV2_Beta (weak);SARS-CoV2_Delta;SARS-CoV2_Epsilon	SARS-CoV1;WIV-1	Kanika Vanshylla et al., 2022 (https://www.cell.com/cell-host-microbe/fulltext/S1931-3128(21)00581-3)
9	IGHV3-53	ARGYGDYYFDY	IGHJ4	SARS-CoV2_WT;SARS-CoV2_Omicron-BA1;SARS-CoV2_Beta;SARS-CoV2_Delta;SARS-CoV2_Omicron-BA2;SARS-CoV1		SARS-CoV2_WT;SARS-CoV2_Omicron-BA1		Chengzi Kaku et al. 2022 (https://www.science.org/doi/abs/10.1126/sciimmunol.abq3511)
10	IGHV3-66	ARDYGDFYFDY	IGHJ4	SARS-CoV2_WT		SARS-CoV2_WT		Sanjeev Kumar et al., 2022 (https://www.science.org/doi/10.1126/sciadv.add2032) and PDB (to be published)
10	IGHV3-66	ARDYGDFYFDY	IGHJ4	SARS-CoV2_WT			SARS-CoV2_WT	Sanjeev Kumar et al., 2022 (https://www.science.org/doi/10.1126/sciadv.add2032)
10	IGHV3-66	ARDYGDFYFDY	IGHJ4	SARS-CoV2_WT				Chengzi Kaku et al., 2022 (https://www.science.org/doi/10.1126/science.abn2688)
10	IGHV3-66	ARDYGDFYFDY	IGHJ4	SARS-CoV2_WT				Chengzi Kaku et al., 2022 (https://www.science.org/doi/10.1126/science.abn2688)
10	IGHV3-66	ARDYGDFYFDY	IGHJ4	SARS-CoV2_WT		SARS-CoV2_WT		Alice Cho et al., 2021 (https://www.nature.com/articles/s41586-021-04060-7)
11	IGHV3-66	ARDYGDYYFDY	IGHJ4	SARS-CoV2_WT		SARS-CoV2_WT		Xiaojian Han et al., 2020 (https://www.biorxiv.org/content/10.1101/2020.08.19.253369v2.full.pdf+html) and CN111909261A (https://patents.google.com/patent/CN111909261A/en)
11	IGHV3-66	ARDYGDYYFDY	IGHJ4	SARS-CoV2_WT				CN111909261A (https://patents.google.com/patent/CN111909261A/en)
12	IGHV3-66	ARGYGDYYFDY	IGHJ4	SARS-CoV2_WT		SARS-CoV2_WT	SARS-CoV2_Omicron-BA1	Wei Li et al., 2020 (https://www.pnas.org/content/117/47/29832) and US10822379B1 (https://patents.google.com/patent/US10822379B1/en) and Zehua Sun et al. 2021 (https://www.biorxiv.org/content/10.1101/2021.03.22.436481v1) and Jianhui Nie et al., 2021 (https://www.nature.com/articles/s41421-021-00292-z) and Dhiraj Mannar et al., 2021 (https://www.biorxiv.org/content/10.1101/2021.12.19.473380v1)
12	IGHV3-66	ARGYGDYYFDY	IGHJ4	SARS-CoV2_WT		SARS-CoV2_WT		Alice Cho et al., 2021 (https://www.nature.com/articles/s41586-021-04060-7)
12	IGHV3-66	ARGYGDYYFDY	IGHJ4	SARS-CoV2_WT		SARS-CoV2_WT		Alice Cho et al., 2021 (https://www.nature.com/articles/s41586-021-04060-7)
13	IGHV3-7	ARVGSSSWYFDY	IGHJ4	SARS-CoV2_WT			SARS-CoV2_WT	Elaine Chen et al., 2021 (https://www.biorxiv.org/content/10.1101/2021.05.02.442326v1)
13	IGHV3-7	ARVGSSSWYFDY	IGHJ4	SARS-CoV1;SARS-CoV2_WT			SARS-CoV2_WT	Seth Zost et al., 2020 (https://www.nature.com/articles/s41591-020-0998-x)
14	IGHV4-59	ARGFDL	IGHJ2	SARS-CoV2_WT;SARS-CoV2_Beta;SARS-CoV2_Gamma				Denise Guerra et al., 2022 (https://www.biorxiv.org/content/10.1101/2022.10.14.512216v1)
14	IGHV4-59	ARGFDL	IGHJ2	SARS-CoV2_WT;SARS-CoV1	MERS-CoV;HKU1;OC43		SARS-CoV2_WT;SARS-CoV1;WIV-1	Kanika Vanshylla et al., 2022 (https://www.cell.com/cell-host-microbe/fulltext/S1931-3128(21)00581-3)
15	IGHV4-59	ARGFDP	IGHJ5	SARS-CoV2_WT				Wooseob Kim et al., 2022 (https://www.nature.com/articles/s41586-022-04527-1)
15	IGHV4-59	ARGFDP	IGHJ5	SARS-CoV2_WT			SARS-CoV2_WT	Adam Wheatley et al., 2021 (https://www.sciencedirect.com/science/article/pii/S2211124721012869)
16	IGHV4-59	ARGFDY	IGHJ4	SARS-CoV2_WT			SARS-CoV2_WT	Jeffrey Seow et. al. 2022 (https://www.sciencedirect.com/science/article/pii/S2211124722005216?via%3Dihub)
16	IGHV4-59	ARGFDY	IGHJ4	SARS-CoV2_WT				Wooseob Kim et al., 2022 (https://www.nature.com/articles/s41586-022-04527-1)
16	IGHV4-59	ARGFDY	IGHJ4	SARS-CoV2_WT				Wooseob Kim et al., 2022 (https://www.nature.com/articles/s41586-022-04527-1)
16	IGHV4-59	ARGFDY	IGHJ4	SARS-CoV2_WT				Wooseob Kim et al., 2022 (https://www.nature.com/articles/s41586-022-04527-1)
16	IGHV4-59	ARGFDY	IGHJ4	SARS-CoV2_WT				Wooseob Kim et al., 2022 (https://www.nature.com/articles/s41586-022-04527-1)
16	IGHV4-59	ARGFDY	IGHJ4	SARS-CoV2_WT				Wooseob Kim et al., 2022 (https://www.nature.com/articles/s41586-022-04527-1)
16	IGHV4-59	ARGFDY	IGHJ4	SARS-CoV1;SARS-CoV2_WT			SARS-CoV1;SARS-CoV2_WT	Philip Brouwer et al., 2020 (https://science.sciencemag.org/content/early/2020/06/15/science.abc5902)
16	IGHV4-59	ARGFDY	IGHJ4	SARS-CoV1;SARS-CoV2_WT			SARS-CoV2_WT	Emilie Seydoux et al., 2020 (https://www.biorxiv.org/content/10.1101/2020.05.12.091298v1) and Payton Weidenbacher et al., 2022 (https://www.biorxiv.org/content/10.1101/2022.01.24.477625v1)
16	IGHV4-59	ARGFDY	IGHJ4	SARS-CoV1;SARS-CoV2_WT	MERS-CoV			Dapeng Li et al., 2021 (https://www.biorxiv.org/content/10.1101/2020.12.31.424729v1)
16	IGHV4-59	ARGFDY	IGHJ4	SARS-CoV2_WT;MERS-CoV	SARS-CoV1			Dapeng Li et al., 2021 (https://www.biorxiv.org/content/10.1101/2020.12.31.424729v1)
16	IGHV4-59	ARGFDY	IGHJ4	SARS-CoV2_WT (weak)			SARS-CoV2_WT	Adam Wheatley et al., 2021 (https://www.sciencedirect.com/science/article/pii/S2211124721012869)
16	IGHV4-59	ARGFDY	IGHJ4	SARS-CoV2_WT;SARS-CoV1	MERS-CoV;HKU1;OC43		SARS-CoV2_WT;SARS-CoV1;WIV-1	Kanika Vanshylla et al., 2022 (https://www.cell.com/cell-host-microbe/fulltext/S1931-3128(21)00581-3)
16	IGHV4-59	ARGFDY	IGHJ4	SARS-CoV2_WT;SARS-CoV1	MERS-CoV;HKU1;OC43		SARS-CoV2_WT;SARS-CoV1;WIV-1	Kanika Vanshylla et al., 2022 (https://www.cell.com/cell-host-microbe/fulltext/S1931-3128(21)00581-3)
16	IGHV4-59	ARGFDY	IGHJ4	SARS-CoV2_WT;SARS-CoV1	MERS-CoV;HKU1;OC43		SARS-CoV2_WT;SARS-CoV1;WIV-1	Kanika Vanshylla et al., 2022 (https://www.cell.com/cell-host-microbe/fulltext/S1931-3128(21)00581-3)
16	IGHV4-59	ARGFDY	IGHJ4	SARS-CoV2_WT				Andrea Shiakolas et al., 2022 (https://www.nature.com/articles/s41587-022-01232-2)
16	IGHV4-59	ARGFDY	IGHJ4	SARS-CoV2_WT			SARS-CoV2_WT	Yunjiao Zhou et al., 2021 (https://www.sciencedirect.com/science/article/pii/S2211124721000127) and Shibo Li et al., 2022 (https://onlinelibrary.wiley.com/doi/epdf/10.1002/jmv.28440)
17	IGHV4-59	ARGFDY	IGHJ5	SARS-CoV2_WT				Wooseob Kim et al., 2022 (https://www.nature.com/articles/s41586-022-04527-1)
